# Supplementary material for: Blood phenylalanine fluctuation in phenylketonuric children treated by BH4 or low-phenylalanine diet from birth
Source: Sci Rep. 2023 Jun 12;13:9559. doi: 10.1038/s41598-023-36550-1 (PMC10260972; doi:10.1038/s41598-023-36550-1)
Supplement: Supplementary file 1 — Supplementary Information. [file 41598_2023_36550_MOESM1_ESM.xlsx]

## Sheet: Feuil1
ID	1 week	2 weeks	3 weeks	4 weeks	5 weeks	6 weeks	7 weeks	8 weeks	9 weeks	10 weeks	11 weeks	12 weeks	13 weeks	14 weeks	15 weeks	16 weeks	17 weeks	18 weeks	19 weeks	20 weeks	21 weeks	22 weeks	23 weeks	24 weeks	25 weeks	26 weeks	27 weeks	28 weeks	29 weeks	30 weeks	31 weeks	32 weeks	33 weeks	34 weeks	35 weeks	36 weeks	37 weeks	38 weeks	39 weeks	40 weeks	41 weeks	42 weeks	43 weeks	44 weeks	45 weeks	46 weeks	47 weeks	48 weeks	49 weeks
BH4 R 1	10.1	0.7	3.8	10.3	3.6	3.2	4.7	5.6	4.8	8.7	7.9	2.8	6.2	14.3	2.9	4.2	2.6	2.5	2.3	6.4	5	2.1	2.7	2.1	2.7	4	1.8	2.5	2.4	3.1	5.2	1.8	2	1.9	2.9	2.8	2.2	2.3	2.6	2.4	2.2	2.6	2.1	6.1	2.9	3.2	2.7		3.1
BH4 R 2	7.1		12.4	6.2	4.1			4.5	8	6.3	4.3	4.8	5.8	3.6	3.4	2.6	2.5	3.5	2.4	3.2	1.5	2.8	4.8	6.2	4.2	2.6	2.4	5.5	1.4		6.2	4.1	3.9	3.7	3.9	1.1	5.7	5.5	5.8	5.7	4.3	10	1.9	5		4.4	2.8	5.5	6.4
BH4 R 3		3.4	4.8	5.3	3.8	7.1	7.1		6.2	6.3	9.5		7.3	6.5	9.1	1.5	1.6	2.6	5.2	1.8	1.7	2.6	4.2	2.1	1.8	3.9	2	2.6	2.6	2.5	5.4	2.5	2.5		4.2	3.3		2.9		4.3	3.1		4.3	2.3	4	2.9	4.2	3.1
BH4 R 4	6.5	8.6	1.7	1.7	2.1	2.8	3.5	1.8	1.8	3.5	1.6	1.7	1.6	1.6	1.3	0.8	2	2.1	1.6	1.9	2.2	1.4	3.2	2.3	3.8	5.6	6.4	2.7	2.9	3.4	3	1.9	3.3	2.8	3.5	3.3	3.4	2.8	2.7	2.2	2.3	3	3.4	3.9	2.7	2.8	4.6	2.4	5.6
BH4 R 5	14.6	31.1	5.8	3.7	4.1	1.5	4.7	7.5	4.3	4.8	3.5	1.8	3.9	2.8	4.5	5	5.5	5.3	5.4	5.3	2.1	3	2	2.8	3.2	3.5	4.1		1.3	1.2		4.6	2.4		2.1	1.6	1.5	3.2	3.7			2.6	2.5	2.8	2.4	3.7	3.9	4.2
BH4 R 6	10.8	2.6	1.6	1.3	1.6	1.9		2		2	1.8				2.6	1.7	2.4		2.4	7.4		2		2.9	2.4	2.2		2.2		2.8		2.8		2.8	3.5				2		2.3	3.5	3.7		3.6	5.3	3.1		2.5
BH4 R 7	5.4	4.55	4	3.7	3.7			7.5	9.4	5.8	4.8	4.4	6.3	4.8	4.2	6.5	4.6	3.4	3	3.7	5	6	5	4.4	4.6	3.6	7.9	4	7.9	4.4	3.8	2.2	2	1.6		3	4.9	2.4	1.2	2.5	2	3.3	4.4			1.8	3.95		3.5
BH4 R 8	11.9	5.7	4.2	2.8	3.3	11.25	8.72		5.6		3.85	3.4	2.4	4.05		4.35	2.95		2.75		3.4	3.8	4.45	3.4			2.8		10	6.5	2.4									2.4	5.8			3.15				3.35
BH4 R 9	14.24	2.49	2.28	2.14	1.43		1.58	1.8		2.2		2.9		2.6											3.5		15.2		7.2	2.1		5.4			3.4	3.9		3.9
BH4 R 10	8.7		4.1	6	5.4	2.2			2.9				2.4		3	1.8	5.8	5.2	5.8	6.5	6.5	5.6	3.2	3.4	6.2	5.6
BH4 NR 1	8	15.1	14.6	10.9	3.3	1.3	6.5	5.4	2	1.7	1.3	3	1.7	1.5	2.4	3.1	1.2		1.5	1		0.4		0.7		0.8	0.8	1.5		1	2.2		4.9	7.3		5.8	2.9		9.9	4.5	6.1	5.1	6.9		6.9	7		10	6.7
BH4 NR 2	23.2	2.1	1	1	1.7	2.1	6.6	11.3	3	1	7.1	2.5	1.9	2.1	7.4	4	2.5	4.3	7.9	5.6		2.7		4.9	6.1	2.8	13.5	4.3	0.6		0.5	1.3	4.4	2.5		5.1	4.6	3.5	4.5		3.8	7.3	4.2	3.3	2.6	2.7	5.5	4.1	3.6
BH4 NR 3	30.9	30.7	1.1	4.3	8.8	6.6	1.1	2.8	4.6	3.5	4.3	5.6	7.1	5.8	5.8	3.5	1.8	3.3	0.5	2.6	3.8	4.8	5.1	8.4	6.8	6.1	3.8	2.7	3.9	2.2	5.1	4.9	4.9			3.1		2.8		2.7			1.5	1.5			2.1
BH4 NR 4	16.2	16.2	0.9	3.38	5.1	4.6	8.9	10.1	6.6	5.1	6.1	3	2.5	3.2	2.4	2.9	5.6	5.2	4	2.1	5.1	3.2	11.2	11.3	3	1.9	2.9	3	3.4	3.1	2.1	2.7	3.4	3.6	2.7	3.1	1.7	1.8	2.6	1.2	1.8	1.2	2.2	2.6	1.8	2.3	2.6
BH4 NR 5	14.5	4.5	0.8	2.7	5.3	6.8	5.8	1.8	2.4	5.5	4.3	1.9			4.3	5.3	2.2	6.7	5.5	3.1	1.4	5.4	4.6	1.5	1	1.3	1.8	4.8	4.4	3.4	8	3.5	5.8	3.8	1.9	3.3	4.1	2.2	3.3	4.3	5.1	2.6	4.6	4.6	6.6	8.8	3.4	1.8	1.1
BH4 NR 6	28.2	15.5	0.5	1.9	8.8	3.2	2.3	2.7	2.7	1.5	2.2	1.7	2.4	4	9.2	7	4.9	3.9	4.8	6.8	8.6	6.2	2.5	2.7	7.7	2.5	2.4	3.5	2.2	3.8	2.2	4.9	2.5	2.4		2.4	2.4	3.35	2.26	4.08	4	3.35	4.52	3.53	3.78	2.78	7.45	3.75	3.84
BH4 NR 7	18	2.8	4.7	4.4	3.1	2.3	3	3.2	2.8	4.7	7.5	3.5	2.1	5.4	3.7	4.5		8.6	3.9		3.1			0.8			3.9			5.1			4.3		4.2		5.4		5.8		6.6	4.3
BH4 NR 8	17.8	21.7	2.9	7.7	3.2	2.1	2.4	1.9	5	1.7	1.8	8.4	3.7	3.6	3.2	3.5	3.4	3.8	2.7	2.4	2.8	3.1	2.6	2.5	3.6	4.1	2.7	3.2	2.2	2.2	12.5	6.12	5.62	3.28	10	4.75	3.71	2.95	9.55	7.35	11.48	1.55	2.55	1.73	1.23	1.4	3.8	5.43	5.67
BH4 NR 9	26.08	23.55	1.25	3.99	6.55	4.59	4.11	1.15	1.95	4.15	3.85	4.1	6.3	7	5.05	1.4	2		3.6	3.05	3.2	4.5	8.6	7.25	1.55	2.5	6	1.95	3.1	3.25	3.9	5.25	4.95		5.65	5.35		2.45	1.8		2.25	5.45		4.45				1.6	1.65
BH4 NR 10	11.5	14.95	0.4	6.6	8.2	0.85	2.05	2.45	7.35	17.25	5.5	2.05	1.4	3.8	6.65	3.55	4.15	5.92	2.74	2.15	2.55	5.35	2.4	4.75	2.7	1.65	2	2.05	3.4	22.1	3.35	1.74	2.9	3.95	4.2	5.3	4.55	2.66	1.3	2.61	2.3	4.75	3.05	3.8	4.17	6.38	3.99	4.45	2.5
	BH4R: BH4 responder patients
	BH4NR: BH4 non-responder patients
[truncated: 695 more columns]
